# Supplementary material for: Evaluation of Targeted Alpha Therapy Using [211At]FAPI1 in Triple-Negative Breast Cancer Xenograft Models
Source: Int J Mol Sci. 2024 Oct 28;25(21):11567. doi: 10.3390/ijms252111567 (PMC11547022; doi:10.3390/ijms252111567)
Supplement: Supplementary file 1 [file ijms-25-11567-s001.zip]

Archive with 4 entries (3 files):
- ijms-3234615-supplementary/
- ijms-3234615-supplementary/Supplementary Info Figures S1-S3.pdf
- ijms-3234615-supplementary/Supplementary Info S4 Preparation of [211At]FAPI1.pdf
- ijms-3234615-supplementary/Supplementary Info S5 Preparation of [18F]FAPI-74.pdf
